# Supplementary material for: Increased Complement-Associated Inflammation in Cytomegalovirus-Positive Hypertensive Anterior Uveitis Patients Based on the Aqueous Humor Proteomics Analysis
Source: J Clin Med. 2022 Apr 22;11(9):2337. doi: 10.3390/jcm11092337 (PMC9101446; doi:10.3390/jcm11092337)
Supplement: Supplementary file 1 [file jcm-11-02337-s001.zip]

Archive with 1 entries (1 files):
- jcm-1674328-supplementary.pdf
